# Supplementary material for: GA4GH Phenopackets: A Practical Introduction
Source: Adv Genet (Hoboken). 2022 Aug 25;4(1):2200016. doi: 10.1002/ggn2.202200016 (PMC10000265; doi:10.1002/ggn2.202200016)
Supplement: Supplementary file 3 — Supplementary Information [file GGN2-4-2200016-s001.yml]

family:
  id: "family.1"
  proband:
    id: "phenopacket.id.1"
    subject:
      id: "son.1"
      timeAtLastEncounter:
        age:
          iso8601duration: "P10Y2M4D"
      sex: "MALE"
    phenotypicFeatures:
    - type:
        id: "HP:0000407"
        label: "Sensorineural hearing impairment "
      onset:
        ontologyClass:
          id: "HP:0003577"
          label: "Congenital onset"
    metaData:
      created: "2022-04-17T10:35:00Z"
      createdBy: "biocurator"
      resources:
      - id: "hp"
        name: "human phenotype ontology"
        url: "http://purl.obolibrary.org/obo/hp.owl"
        version: "2022-04-15"
        namespacePrefix: "HP"
        iriPrefix: "http://purl.obolibrary.org/obo/HP_"
      phenopacketSchemaVersion: "2.0"
  pedigree:
    persons:
    - familyId: "family.1"
      individualId: "father.1"
      paternalId: "0"
      maternalId: "0"
      sex: "MALE"
      affectedStatus: "UNAFFECTED"
    - familyId: "family.1"
      individualId: "mother.1"
      paternalId: "0"
      maternalId: "0"
      sex: "FEMALE"
      affectedStatus: "UNAFFECTED"
    - familyId: "family.1"
      individualId: "daughter.1"
      paternalId: "father.1"
      maternalId: "mother.1"
      sex: "FEMALE"
      affectedStatus: "UNAFFECTED"
    - familyId: "family.1"
      individualId: "son.1"
      paternalId: "father.1"
      maternalId: "mother.1"
      sex: "MALE"
      affectedStatus: "AFFECTED"
    - familyId: "family.1"
      individualId: "daughter.2"
      paternalId: "father.1"
      maternalId: "mother.1"
      sex: "FEMALE"
      affectedStatus: "UNAFFECTED"
  files:
  - uri: "/data/samples/vcf/example_000001215.vcf.gz"
    individualToFileIdentifiers:
      father.1: "sample.1"
      mother.1: "sample.2"
      daughter.1: "sample.3"
      son.1: "sample.4"
      daughter.2: "sample.5"
    fileAttributes:
      genomeAssembly: "GRCh38"
      fileFormat: "VCF"
      description: "multi-sample VCF file for family.1"
  metaData:
    created: "2022-04-17T10:35:00Z"
    createdBy: "biocurator"
    phenopacketSchemaVersion: "2.0"
