# Supplementary material for: GA4GH Phenopackets: A Practical Introduction
Source: Adv Genet (Hoboken). 2022 Aug 25;4(1):2200016. doi: 10.1002/ggn2.202200016 (PMC10000265; doi:10.1002/ggn2.202200016)
Supplement: Supplementary file 4 — Supplementary Information [file GGN2-4-2200016-s002.json]

{
  "id": "arbitrary.id",
  "subject": {
    "id": "proband A",
    "timeAtLastEncounter": {
      "age": {
        "iso8601duration": "P6M"
      }
    },
    "sex": "FEMALE",
    "karyotypicSex": "XX"
  },
  "phenotypicFeatures": [{
    "type": {
      "id": "HP:0030084",
      "label": "Clinodactyly"
    },
    "modifiers": [{
      "id": "HP:0012834",
      "label": "Right"
    }],
    "onset": {
      "age": {
        "iso8601duration": "P3M"
      }
    }
  }, {
    "type": {
      "id": "HP:0000555",
      "label": "Leukocoria"
    },
    "modifiers": [{
      "id": "HP:0012835",
      "label": "Left"
    }],
    "onset": {
      "age": {
        "iso8601duration": "P4M"
      }
    }
  }, {
    "type": {
      "id": "HP:0000486",
      "label": "Strabismus"
    },
    "modifiers": [{
      "id": "HP:0012835",
      "label": "Left"
    }],
    "onset": {
      "age": {
        "iso8601duration": "P5M15D"
      }
    }
  }, {
    "type": {
      "id": "HP:0000541",
      "label": "Retinal detachment"
    },
    "modifiers": [{
      "id": "HP:0012835",
      "label": "Left"
    }],
    "onset": {
      "age": {
        "iso8601duration": "P6M"
      }
    }
  }],
  "measurements": [{
    "assay": {
      "id": "LOINC:79893-4",
      "label": "Left eye Intraocular pressure"
    },
    "value": {
      "quantity": {
        "unit": {
          "id": "UO:0000272",
          "label": "millimetres of mercury"
        },
        "value": 25.0,
        "referenceRange": {
          "unit": {
            "id": "56844-4",
            "label": "Intraocular pressure of Eye"
          },
          "low": 10.0,
          "high": 21.0
        }
      }
    },
    "timeObserved": {
      "age": {
        "iso8601duration": "P6M"
      }
    }
  }, {
    "assay": {
      "id": "LOINC:79892-6",
      "label": "Right eye Intraocular pressure"
    },
    "value": {
      "quantity": {
        "unit": {
          "id": "UO:0000272",
          "label": "millimetres of mercury"
        },
        "value": 15.0,
        "referenceRange": {
          "unit": {
            "id": "56844-4",
            "label": "Intraocular pressure of Eye"
          },
          "low": 10.0,
          "high": 21.0
        }
      }
    },
    "timeObserved": {
      "age": {
        "iso8601duration": "P6M"
      }
    }
  }],
  "biosamples": [{
    "id": "biosample.1",
    "sampledTissue": {
      "id": "UBERON:0000970",
      "label": "eye"
    },
    "phenotypicFeatures": [{
      "type": {
        "id": "NCIT:C35941",
        "label": "Flexner-Wintersteiner Rosette Formation"
      }
    }, {
      "type": {
        "id": "NCIT:C132485",
        "label": "Apoptosis and Necrosis"
      }
    }],
    "measurements": [{
      "assay": {
        "id": "LOINC:33728-7",
        "label": "Size.maximum dimension in Tumor"
      },
      "value": {
        "quantity": {
          "unit": {
            "id": "UO:0000016",
            "label": "millimeter"
          },
          "value": 15.0
        }
      },
      "timeObserved": {
        "age": {
          "iso8601duration": "P8M2W"
        }
      }
    }],
    "tumorProgression": {
      "id": "NCIT:C8509",
      "label": "Primary Neoplasm"
    },
    "pathologicalTnmFinding": [{
      "id": "NCIT:C140720",
      "label": "Retinoblastoma pT3 TNM Finding v8"
    }, {
      "id": "NCIT:C140711",
      "label": "Retinoblastoma pN0 TNM Finding v8"
    }],
    "procedure": {
      "code": {
        "id": "NCIT:C48601",
        "label": "Enucleation"
      },
      "bodySite": {
        "id": "UBERON:0004548",
        "label": "left eye"
      },
      "performed": {
        "age": {
          "iso8601duration": "P8M2W"
        }
      }
    },
    "files": [{
      "uri": "file://data/fileSomaticWgs.vcf.gz",
      "individualToFileIdentifiers": {
        "biosample.1": "specimen.1"
      },
      "fileAttributes": {
        "genomeAssembly": "GRCh38",
        "fileFormat": "VCF"
      }
    }]
  }],
  "interpretations": [{
    "id": "interpretation.id",
    "progressStatus": "SOLVED",
    "diagnosis": {
      "disease": {
        "id": "NCIT:C7541",
        "label": "Retinoblastoma"
      },
      "genomicInterpretations": [{
        "subjectOrBiosampleId": "proband A",
        "interpretationStatus": "CAUSATIVE",
        "variantInterpretation": {
          "acmgPathogenicityClassification": "PATHOGENIC",
          "therapeuticActionability": "ACTIONABLE",
          "variationDescriptor": {
            "variation": {
              "copyNumber": {
                "allele": {
                  "sequenceLocation": {
                    "sequenceId": "refseq:NC_000013.14",
                    "sequenceInterval": {
                      "startNumber": {
                        "value": "25981249"
                      },
                      "endNumber": {
                        "value": "61706822"
                      }
                    }
                  }
                },
                "number": {
                  "value": "1"
                }
              }
            },
            "extensions": [{
              "name": "mosaicism",
              "value": "40.0%"
            }]
          }
        }
      }, {
        "subjectOrBiosampleId": "biosample.1",
        "interpretationStatus": "CAUSATIVE",
        "variantInterpretation": {
          "acmgPathogenicityClassification": "PATHOGENIC",
          "therapeuticActionability": "ACTIONABLE",
          "variationDescriptor": {
            "id": "rs121913300",
            "variation": {
              "allele": {
                "sequenceLocation": {
                  "sequenceId": "refseq:NC_000013.14",
                  "sequenceInterval": {
                    "startNumber": {
                      "value": "48941647"
                    },
                    "endNumber": {
                      "value": "48941648"
                    }
                  }
                },
                "literalSequenceExpression": {
                  "sequence": "T"
                }
              }
            },
            "label": "RB1 c.958C\u003eT (p.Arg320Ter)",
            "geneContext": {
              "valueId": "HGNC:9884",
              "symbol": "RB1"
            },
            "expressions": [{
              "syntax": "hgvs.c",
              "value": "NM_000321.2:c.958C\u003eT"
            }, {
              "syntax": "transcript_reference",
              "value": "NM_000321.2"
            }],
            "vcfRecord": {
              "genomeAssembly": "GRCh38",
              "chrom": "NC_000013.11",
              "pos": "48367512",
              "ref": "C",
              "alt": "T"
            },
            "extensions": [{
              "name": "allele-frequency",
              "value": "25.0%"
            }],
            "moleculeContext": "transcript",
            "allelicState": {
              "id": "GENO:0000135",
              "label": "heterozygous"
            }
          }
        }
      }]
    }
  }],
  "diseases": [{
    "term": {
      "id": "NCIT:C7541",
      "label": "Retinoblastoma"
    },
    "onset": {
      "age": {
        "iso8601duration": "P4M"
      }
    },
    "diseaseStage": [{
      "id": "LOINC:LA24739-7",
      "label": "Group E"
    }],
    "clinicalTnmFinding": [{
      "id": "NCIT:C140678",
      "label": "Retinoblastoma cM0 TNM Finding v8"
    }],
    "primarySite": {
      "id": "UBERON:0004548",
      "label": "left eye"
    }
  }],
  "medicalActions": [{
    "treatment": {
      "agent": {
        "id": "DrugCentral:1678",
        "label": "melphalan"
      },
      "routeOfAdministration": {
        "id": "NCIT:C38222",
        "label": "Intraarterial Route of Administration"
      },
      "doseIntervals": [{
        "quantity": {
          "unit": {
            "id": "UO:0000308",
            "label": "milligram per kilogram"
          },
          "value": 0.4
        },
        "scheduleFrequency": {
          "id": "NCIT:C64576",
          "label": "Once"
        },
        "interval": {
          "start": "2020-09-02T00:00:00Z",
          "end": "2020-09-02T00:00:00Z"
        }
      }]
    },
    "treatmentTarget": {
      "id": "NCIT:C7541",
      "label": "Retinoblastoma"
    },
    "treatmentIntent": {
      "id": "NCIT:C62220",
      "label": "Cure"
    },
    "adverseEvents": [{
      "id": "HP:0025637",
      "label": "Vasospasm"
    }],
    "treatmentTerminationReason": {
      "id": "NCIT:C41331",
      "label": "Adverse Event"
    }
  }, {
    "therapeuticRegimen": {
      "ontologyClass": {
        "id": "NCIT:C10894",
        "label": "Carboplatin/Etoposide/Vincristine"
      },
      "startTime": {
        "age": {
          "iso8601duration": "P7M"
        }
      },
      "endTime": {
        "age": {
          "iso8601duration": "P8M"
        }
      },
      "regimenStatus": "COMPLETED"
    },
    "treatmentTarget": {
      "id": "NCIT:C7541",
      "label": "Retinoblastoma"
    },
    "treatmentIntent": {
      "id": "NCIT:C62220",
      "label": "Cure"
    }
  }, {
    "procedure": {
      "code": {
        "id": "NCIT:C48601",
        "label": "Enucleation"
      },
      "bodySite": {
        "id": "UBERON:0004548",
        "label": "left eye"
      },
      "performed": {
        "age": {
          "iso8601duration": "P8M2W"
        }
      }
    },
    "treatmentTarget": {
      "id": "NCIT:C7541",
      "label": "Retinoblastoma"
    },
    "treatmentIntent": {
      "id": "NCIT:C62220",
      "label": "Cure"
    }
  }],
  "files": [{
    "uri": "file://data/germlineWgs.vcf.gz",
    "individualToFileIdentifiers": {
      "proband A": "sample1"
    },
    "fileAttributes": {
      "genomeAssembly": "GRCh38",
      "fileFormat": "VCF"
    }
  }],
  "metaData": {
    "created": "2021-05-14T10:35:00Z",
    "createdBy": "anonymous biocurator",
    "resources": [{
      "id": "ncit",
      "name": "NCI Thesaurus",
      "url": "http://purl.obolibrary.org/obo/ncit.owl",
      "version": "21.05d",
      "namespacePrefix": "NCIT",
      "iriPrefix": "http://purl.obolibrary.org/obo/NCIT_"
    }, {
      "id": "efo",
      "name": "Experimental Factor Ontology",
      "url": "http://www.ebi.ac.uk/efo/efo.owl",
      "version": "3.34.0",
      "namespacePrefix": "EFO",
      "iriPrefix": "http://purl.obolibrary.org/obo/EFO_"
    }, {
      "id": "uberon",
      "name": "Uber-anatomy ontology",
      "url": "http://purl.obolibrary.org/obo/uberon.owl",
      "version": "2021-07-27",
      "namespacePrefix": "UBERON",
      "iriPrefix": "http://purl.obolibrary.org/obo/UBERON_"
    }, {
      "id": "ncbitaxon",
      "name": "NCBI organismal classification",
      "url": "http://purl.obolibrary.org/obo/ncbitaxon.owl",
      "version": "2021-06-10",
      "namespacePrefix": "NCBITaxon",
      "iriPrefix": "http://purl.obolibrary.org/obo/NCBITaxon_"
    }],
    "phenopacketSchemaVersion": "2.0"
  }
}
