# Supplementary material for: GA4GH Phenopackets: A Practical Introduction
Source: Adv Genet (Hoboken). 2022 Aug 25;4(1):2200016. doi: 10.1002/ggn2.202200016 (PMC10000265; doi:10.1002/ggn2.202200016)
Supplement: Supplementary file 5 — Supplementary Information [file GGN2-4-2200016-s004.yml]

phenopacket:
  id: "arbitrary.id"
  subject:
    id: "proband A"
    timeAtLastEncounter:
      age:
        iso8601duration: "P6M"
    sex: "FEMALE"
    karyotypicSex: "XX"
  phenotypicFeatures:
  - type:
      id: "HP:0030084"
      label: "Clinodactyly"
    modifiers:
    - id: "HP:0012834"
      label: "Right"
    onset:
      age:
        iso8601duration: "P3M"
  - type:
      id: "HP:0000555"
      label: "Leukocoria"
    modifiers:
    - id: "HP:0012835"
      label: "Left"
    onset:
      age:
        iso8601duration: "P4M"
  - type:
      id: "HP:0000486"
      label: "Strabismus"
    modifiers:
    - id: "HP:0012835"
      label: "Left"
    onset:
      age:
        iso8601duration: "P5M15D"
  - type:
      id: "HP:0000541"
      label: "Retinal detachment"
    modifiers:
    - id: "HP:0012835"
      label: "Left"
    onset:
      age:
        iso8601duration: "P6M"
  measurements:
  - assay:
      id: "LOINC:79893-4"
      label: "Left eye Intraocular pressure"
    value:
      quantity:
        unit:
          id: "UO:0000272"
          label: "millimetres of mercury"
        value: 25.0
        referenceRange:
          unit:
            id: "56844-4"
            label: "Intraocular pressure of Eye"
          low: 10.0
          high: 21.0
    timeObserved:
      age:
        iso8601duration: "P6M"
  - assay:
      id: "LOINC:79892-6"
      label: "Right eye Intraocular pressure"
    value:
      quantity:
        unit:
          id: "UO:0000272"
          label: "millimetres of mercury"
        value: 15.0
        referenceRange:
          unit:
            id: "56844-4"
            label: "Intraocular pressure of Eye"
          low: 10.0
          high: 21.0
    timeObserved:
      age:
        iso8601duration: "P6M"
  biosamples:
  - id: "biosample.1"
    sampledTissue:
      id: "UBERON:0000970"
      label: "eye"
    phenotypicFeatures:
    - type:
        id: "NCIT:C35941"
        label: "Flexner-Wintersteiner Rosette Formation"
    - type:
        id: "NCIT:C132485"
        label: "Apoptosis and Necrosis"
    measurements:
    - assay:
        id: "LOINC:33728-7"
        label: "Size.maximum dimension in Tumor"
      value:
        quantity:
          unit:
            id: "UO:0000016"
            label: "millimeter"
          value: 15.0
      timeObserved:
        age:
          iso8601duration: "P8M2W"
    tumorProgression:
      id: "NCIT:C8509"
      label: "Primary Neoplasm"
    pathologicalTnmFinding:
    - id: "NCIT:C140720"
      label: "Retinoblastoma pT3 TNM Finding v8"
    - id: "NCIT:C140711"
      label: "Retinoblastoma pN0 TNM Finding v8"
    procedure:
      code:
        id: "NCIT:C48601"
        label: "Enucleation"
      bodySite:
        id: "UBERON:0004548"
        label: "left eye"
      performed:
        age:
          iso8601duration: "P8M2W"
    files:
    - uri: "file://data/fileSomaticWgs.vcf.gz"
      individualToFileIdentifiers:
        biosample.1: "specimen.1"
      fileAttributes:
        genomeAssembly: "GRCh38"
        fileFormat: "VCF"
  interpretations:
  - id: "interpretation.id"
    progressStatus: "SOLVED"
    diagnosis:
      disease:
        id: "NCIT:C7541"
        label: "Retinoblastoma"
      genomicInterpretations:
      - subjectOrBiosampleId: "proband A"
        interpretationStatus: "CAUSATIVE"
        variantInterpretation:
          acmgPathogenicityClassification: "PATHOGENIC"
          therapeuticActionability: "ACTIONABLE"
          variationDescriptor:
            variation:
              copyNumber:
                allele:
                  sequenceLocation:
                    sequenceId: "refseq:NC_000013.14"
                    sequenceInterval:
                      startNumber:
                        value: "25981249"
                      endNumber:
                        value: "61706822"
                number:
                  value: "1"
            extensions:
            - name: "mosaicism"
              value: "40.0%"
      - subjectOrBiosampleId: "biosample.1"
        interpretationStatus: "CAUSATIVE"
        variantInterpretation:
          acmgPathogenicityClassification: "PATHOGENIC"
          therapeuticActionability: "ACTIONABLE"
          variationDescriptor:
            id: "rs121913300"
            variation:
              allele:
                sequenceLocation:
                  sequenceId: "refseq:NC_000013.14"
                  sequenceInterval:
                    startNumber:
                      value: "48941647"
                    endNumber:
                      value: "48941648"
                literalSequenceExpression:
                  sequence: "T"
            label: "RB1 c.958C>T (p.Arg320Ter)"
            geneContext:
              valueId: "HGNC:9884"
              symbol: "RB1"
            expressions:
            - syntax: "hgvs.c"
              value: "NM_000321.2:c.958C>T"
            - syntax: "transcript_reference"
              value: "NM_000321.2"
            vcfRecord:
              genomeAssembly: "GRCh38"
              chrom: "NC_000013.11"
              pos: "48367512"
              ref: "C"
              alt: "T"
            extensions:
            - name: "allele-frequency"
              value: "25.0%"
            moleculeContext: "transcript"
            allelicState:
              id: "GENO:0000135"
              label: "heterozygous"
  diseases:
  - term:
      id: "NCIT:C7541"
      label: "Retinoblastoma"
    onset:
      age:
        iso8601duration: "P4M"
    diseaseStage:
    - id: "LOINC:LA24739-7"
      label: "Group E"
    clinicalTnmFinding:
    - id: "NCIT:C140678"
      label: "Retinoblastoma cM0 TNM Finding v8"
    primarySite:
      id: "UBERON:0004548"
      label: "left eye"
  medicalActions:
  - treatment:
      agent:
        id: "DrugCentral:1678"
        label: "melphalan"
      routeOfAdministration:
        id: "NCIT:C38222"
        label: "Intraarterial Route of Administration"
      doseIntervals:
      - quantity:
          unit:
            id: "UO:0000308"
            label: "milligram per kilogram"
          value: 0.4
        scheduleFrequency:
          id: "NCIT:C64576"
          label: "Once"
        interval:
          start: "2020-09-02T00:00:00Z"
          end: "2020-09-02T00:00:00Z"
    treatmentTarget:
      id: "NCIT:C7541"
      label: "Retinoblastoma"
    treatmentIntent:
      id: "NCIT:C62220"
      label: "Cure"
    adverseEvents:
    - id: "HP:0025637"
      label: "Vasospasm"
    treatmentTerminationReason:
      id: "NCIT:C41331"
      label: "Adverse Event"
  - therapeuticRegimen:
      ontologyClass:
        id: "NCIT:C10894"
        label: "Carboplatin/Etoposide/Vincristine"
      startTime:
        age:
          iso8601duration: "P7M"
      endTime:
        age:
          iso8601duration: "P8M"
      regimenStatus: "COMPLETED"
    treatmentTarget:
      id: "NCIT:C7541"
      label: "Retinoblastoma"
    treatmentIntent:
      id: "NCIT:C62220"
      label: "Cure"
  - procedure:
      code:
        id: "NCIT:C48601"
        label: "Enucleation"
      bodySite:
        id: "UBERON:0004548"
        label: "left eye"
      performed:
        age:
          iso8601duration: "P8M2W"
    treatmentTarget:
      id: "NCIT:C7541"
      label: "Retinoblastoma"
    treatmentIntent:
      id: "NCIT:C62220"
      label: "Cure"
  files:
  - uri: "file://data/germlineWgs.vcf.gz"
    individualToFileIdentifiers:
      proband A: "sample1"
    fileAttributes:
      genomeAssembly: "GRCh38"
      fileFormat: "VCF"
  metaData:
    created: "2021-05-14T10:35:00Z"
    createdBy: "anonymous biocurator"
    resources:
    - id: "ncit"
      name: "NCI Thesaurus"
      url: "http://purl.obolibrary.org/obo/ncit.owl"
      version: "21.05d"
      namespacePrefix: "NCIT"
      iriPrefix: "http://purl.obolibrary.org/obo/NCIT_"
    - id: "efo"
      name: "Experimental Factor Ontology"
      url: "http://www.ebi.ac.uk/efo/efo.owl"
      version: "3.34.0"
      namespacePrefix: "EFO"
      iriPrefix: "http://purl.obolibrary.org/obo/EFO_"
    - id: "uberon"
      name: "Uber-anatomy ontology"
      url: "http://purl.obolibrary.org/obo/uberon.owl"
      version: "2021-07-27"
      namespacePrefix: "UBERON"
      iriPrefix: "http://purl.obolibrary.org/obo/UBERON_"
    - id: "ncbitaxon"
      name: "NCBI organismal classification"
      url: "http://purl.obolibrary.org/obo/ncbitaxon.owl"
      version: "2021-06-10"
      namespacePrefix: "NCBITaxon"
      iriPrefix: "http://purl.obolibrary.org/obo/NCBITaxon_"
    phenopacketSchemaVersion: "2.0"
